# Supplementary material for: The Effects of the Binder and Buffering Matrix on InSb-Based Anodes for High-Performance Rechargeable Li-Ion Batteries
Source: Nanomaterials (Basel). 2021 Dec 17;11(12):3420. doi: 10.3390/nano11123420 (PMC8707395; doi:10.3390/nano11123420)
Supplement: Supplementary file 1 [file nanomaterials-11-03420-s001.zip]

Archive with 1 entries (1 files):
- nanomaterials-1502963-supplementary.pdf
